# Supplementary material for: Multicolor, Cell-Impermeable, and High Affinity BACE1 Inhibitor Probes Enable Superior Endogenous Staining and Imaging of Single Molecules
Source: J Med Chem. 2024 Jun 6;67(12):10152–67. doi: 10.1021/acs.jmedchem.4c00339 (PMC11215771; doi:10.1021/acs.jmedchem.4c00339)
Supplement: Supplementary file 2 — jm4c00339_si_002.csv [file jm4c00339_si_002.csv]

concentration		Alexa488-C3			Alexa488			Alexa568
0.305		995.235	994.451	995.188	996.43	995.816	995.716	1000.167	1000.199	1000.049
0.61		995.092	995.228	995.025	995.873	995.729	996.039	1000.123	1000.132	1000.01
1.221		995.123	995.217	995.055	995.788	996.299	996.353	1000.102	1000.025	1000.071
2.441		994.777	994.504	994.766	996.08	995.975	995.829	1000.271	1000.043	1000.008
4.883		994.407	994.774	995.083	996.289	995.771	996.152	1000.035	1000.075	1000.095
9.766		995.092	994.263	994.945	995.856	996.198	996.218	999.978	999.965	1000.148
19.531		994.925	994.824	995.417	996.164	995.908	996.132	1000.105	1000.065	999.949
39.062		994.869	994.87	995.275	996.17	996.327	995.657	1000.023	999.969	1000.096
78.125		995.397	995.08	995.109	996.076	996.3	995.686	1000.136	1000.189	1000.122
156.25		995.324	994.996	995.206	996.777	995.969	996.167	1000.014	1000.053	1000.126
312.5		995.935	995.418	995.988	996.159	995.85	996.173	999.991	999.997	999.948
625		996.951	996.59	996.649	995.972	996.54	995.887	999.898	999.877	999.931
1250		999.327	998.59	999.026	996.02	995.911	996.501	999.758	999.742	999.781
2500		1002.784	1002.705	1002.138	996.211	996.223	996.163	999.645	999.707	999.65
5000		1000.96	1001.179	1001.396	996.477	996.486	996.65	999.562	999.587	999.529
